# Supplementary material for: Professional football training and recovery: A longitudinal study on the effects of weekly conditioning session and workload variables
Source: PLoS One. 2024 Sep 10;19(9):e0310036. doi: 10.1371/journal.pone.0310036 (PMC11386442; doi:10.1371/journal.pone.0310036)
Supplement: S2 File — (XLSX) [file pone.0310036.s002.xlsx]

## Sheet: Training_Data
ID	Half	TD_7gg	TD_>16km/h_7gg	TD_28gg	TD_>16km/h_28gg	TD_EWMA_7gg	TD_EWMA_28gg	TD_>16km/h_EWMA_7gg	TD_>16km/h_EWMA_28gg	TD_A/C_ratio	TD_<16km/h_A/C_ratio
Subj1	First	25403.3	3294	77368.9	8219	2419.79	2629.92	356.949	330.751	0.920102	1.07921
Subj2	First	21462.1	3307	99731.4	16663	1997.53	2769.07	394.826	475.511	0.721372	0.830321
Subj3	First	17870.5	1647	101236	16611	1500.38	2339.44	162.733	360.441	0.641343	0.451485
Subj4	First	0	0	34194.7	4887	5.57051	262.452	0.516597	24.8471	0.0212249	0.0207911
Subj5	First	29966.4	4747	136865	20371	3336.43	3686.5	526.956	540.959	0.905039	0.974114
Subj6	First	21618	3956	119845	26053	2088.29	2998.35	459.726	633.261	0.69648	0.725965
Subj7	First	26545.6	4368	129478	20792	2830.86	3490.25	427.442	532.149	0.811075	0.803238
Subj8	First	18928.6	2636	80456.1	13284	1944.53	1790.2	477.059	286.774	1.08621	1.66353
Subj9	First	19904.3	4033	118649	25492	1861.17	2836.94	452.461	615.061	0.656047	0.735635
Subj10	First	30969	5620	133699	25297	3510.15	3726	622.031	662.411	0.942069	0.93904
Subj11	First	28540.7	4526	115579	18741	3226.01	3206.72	503.918	500.929	1.00602	1.00597
Subj12	First	19250	2726	103194	14527	1874.15	2518.89	328.02	386.325	0.744038	0.849076
Subj13	First	22721.8	3264	91978.5	17180	2361.32	2868.52	289.541	473.812	0.823184	0.611089
Subj14	First	25145.1	3172	59398	7375	3016.36	2450.2	382.087	311.616	1.23106	1.22615
Subj15	First	28669.1	3768	122483	17190	3212.55	3422.97	376.449	440.009	0.938528	0.85555
Subj16	First	25792.8	3865	123719	25982	2562.87	3169.59	424.854	623.801	0.808583	0.681074
Subj17	First	20293.9	3362	113051	22070	1894.22	2688.25	408.201	535.37	0.704629	0.762466
Subj18	First	22980.4	4900	116705	20422	2132.42	2910.62	505.737	533.065	0.732635	0.948735
Subj19	First	27683.6	3846	95559	12772	3343.67	3174.14	517.788	439.052	1.05341	1.17933
Subj20	First	22992.7	2224	123642	18084	2765.37	3285.19	320.376	424.043	0.84177	0.755528
Subj21	First	24216.8	2677	106887	15825	2333.69	2865.26	282.4	379.795	0.814478	0.74356
Subj22	First	20866.1	2036	117812	17785	1870.66	2860.54	220.863	411.365	0.653954	0.536903
Subj23	First	27898.6	3702	123663	16586	3177.47	3402.77	372.166	413.567	0.93379	0.899893
Subj24	First	14633.5	3931	97890.5	21902	1478.64	2142.82	406.255	506.101	0.690045	0.802715
Subj1	Second	29982.3	4117	117194	15146	4491.75	3861.75	630.296	516.209	1.16314	1.22101
Subj2	Second	7313.03	1823	74428.5	10651	1431.21	1786.46	364.509	254.001	0.801141	1.43507
Subj3	Second
Subj4	Second	27488.6	3020	102067	13273	3945.82	3320.84	440.067	392.38	1.1882	1.12153
Subj5	Second	27605.6	3880	131848	19102	4314.93	3919.58	647.986	561.005	1.10087	1.15504
Subj6	Second
Subj7	Second	21174.7	3411	110645	17264	3454.41	3346.66	554.4	519.881	1.0322	1.0664
Subj8	Second	28063.6	4036	140951	21648	4303.31	4057.87	634.935	611.384	1.06048	1.03852
Subj9	Second
Subj10	Second	27772.1	3650	139422	20332	4416.11	4131.3	616.863	595.73	1.06894	1.03547
Subj11	Second	17835.8	2030	122252	15985	3504.5	3481.84	424.859	439.682	1.00651	0.966287
Subj12	Second	24598.8	2564	88065.7	12653	3522.9	2854	381.183	362.048	1.23438	1.05285
Subj13	Second	26133.6	3698	108629	16778	3929.78	3314.98	560.416	487.783	1.18546	1.1489
Subj14	Second	27136.7	2911	101545	14238	3965.04	3259.71	460.75	437.117	1.21638	1.05407
Subj15	Second	26832.3	2697	127575	13194	4217.67	3895.35	430.757	394.281	1.08275	1.09251
Subj16	Second	28490.8	5019	114251	20259	4268.44	3661.82	784.823	646.506	1.16566	1.21395
Subj17	Second	28891.7	3409	112024	17092	4204.85	3574.45	544.801	497.833	1.17636	1.09435
Subj18	Second	29351.3	4637	113907	18363	4298.81	3620.95	700.321	570.576	1.1872	1.22739
Subj19	Second	22961.1	3465	127092	19932	3838.14	3650.23	601.351	555.722	1.05148	1.08211
Subj20	Second	20107.5	1804	113339	14348	3518.78	3270.91	389.285	383.898	1.07578	1.01403
Subj21	Second
Subj22	Second	28329.5	3098	112587	12936	4103.43	3572.37	442.433	392.051	1.14866	1.12851
Subj23	Second	26119.6	2777	127010	12846	4102.34	3832.79	410.555	388.487	1.07033	1.0568
Subj24	Second

## Sheet: Salivary_Data
ID	Half	Time	Testosterone	log10_Cortisol	log10_TC
Subj1	First	Pre	210.2	0.462398	-1.13977
Subj2	First	Pre	104.2	-0.0457575	-0.936375
Subj3	First	Pre
Subj4	First	Pre
Subj5	First	Pre
Subj6	First	Pre	160.8	0.176091	-0.969805
Subj7	First	Pre	151.8	-0.30103	-0.517698
Subj8	First	Pre
Subj9	First	Pre	160.8	0.342423	-1.13614
Subj10	First	Pre	133.6	0.342423	-1.21662
Subj11	First	Pre	201.5	0.146128	-0.841853
Subj12	First	Pre	157.1	0.230449	-1.03427
Subj13	First	Pre
Subj14	First	Pre	184.8	0.477121	-1.21042
Subj15	First	Pre	115.6	-0.522879	-0.414163
Subj16	First	Pre	119.3	0.462398	-1.38576
Subj17	First	Pre
Subj18	First	Pre	211.1	0.322219	-0.997731
Subj19	First	Pre	222.2	0.20412	-0.857376
Subj20	First	Pre	135.2	0.0413927	-0.910416
Subj21	First	Pre	110.2	0.255273	-1.21309
Subj22	First	Pre	159.6	-0.09691	-0.700057
Subj23	First	Pre	208.6	0.113943	-0.794629
Subj24	First	Pre	190.7	-0.154902	-0.564747
Subj1	First	Post	255.8	0.763428	-1.35553
Subj2	First	Post	197.5	0.643453	-1.34789
Subj3	First	Post
Subj4	First	Post
Subj5	First	Post
Subj6	First	Post	192.2	1.02119	-1.73744
Subj7	First	Post	155.9	-0.522879	-0.284275
Subj8	First	Post
Subj9	First	Post	177.1	0.544068	-1.29585
Subj10	First	Post	141.6	0.39794	-1.24688
Subj11	First	Post	265.4	-0.0457575	-0.530342
Subj12	First	Post	148.9	0.380211	-1.20732
Subj13	First	Post
Subj14	First	Post	112.9	0.30103	-1.24834
Subj15	First	Post	168.4	0.50515	-1.27881
Subj16	First	Post	155.3	0.556303	-1.36513
Subj17	First	Post
Subj18	First	Post	114.2	0.633468	-1.5758
Subj19	First	Post	217.8	0.113943	-0.775885
Subj20	First	Post	164	0.146128	-0.931284
Subj21	First	Post	189.2	0.414973	-1.13805
Subj22	First	Post	144.4	0.176091	-1.01652
Subj23	First	Post	173.1	0.322219	-1.08392
Subj24	First	Post	267.6	0.633468	-1.20598
Subj1	First	24h	28.7	0.431364	-1.97348
Subj2	First	24h	106.8	-0.154902	-0.816527
Subj3	First	24h
Subj4	First	24h
Subj5	First	24h
Subj6	First	24h	117.9	0.176091	-1.10458
Subj7	First	24h	116.5	-0.154902	-0.778772
Subj8	First	24h
Subj9	First	24h	164	-0.221849	-0.563307
Subj10	First	24h	52.7	0	-1.27819
Subj11	First	24h	109.8	-0.522879	-0.436519
Subj12	First	24h	17.3	0	-1.76195
Subj13	First	24h
Subj14	First	24h	85.5	0.30103	-1.36906
Subj15	First	24h	89.9	-0.0457575	-1.00048
Subj16	First	24h	49	0.20412	-1.51392
Subj17	First	24h
Subj18	First	24h	92.6	-0.221849	-0.81154
Subj19	First	24h	37.1	-0.154902	-1.27572
Subj20	First	24h	280.1	0.579784	-1.13247
Subj21	First	24h	118.4	-0.30103	-0.625618
Subj22	First	24h
Subj23	First	24h	125.5	0.0791812	-0.980538
Subj24	First	24h	159	0.278754	-1.07736
Subj1	Second	Pre	31.4	-0.30103	-1.20204
Subj2	Second	Pre	101.629	-0.154902	-0.838082
Subj3	Second	Pre	42.41	0.380211	-1.75274
Subj4	Second	Pre	33.3793	0	-1.47652
Subj5	Second	Pre	45.1752	0.60206	-1.94716
Subj6	Second	Pre
Subj7	Second	Pre	56.4	0.0791812	-1.3279
Subj8	Second	Pre	38.2115	0.838849	-2.25666
Subj9	Second	Pre
Subj10	Second	Pre	27.5	0.278754	-1.83942
Subj11	Second	Pre	169.5	0.50515	-1.27598
Subj12	Second	Pre	65.4	0.491362	-1.67578
Subj13	Second	Pre	52.5439	0.342423	-1.6219
Subj14	Second	Pre	47.0716	0.518514	-1.84575
Subj15	Second	Pre	53.1017	0.50515	-1.78004
Subj16	Second	Pre	140.6	0.863323	-1.71534
Subj17	Second	Pre	58.5	-0.154902	-1.07794
Subj18	Second	Pre	146.9	0.146128	-0.979106
Subj19	Second	Pre	28.9	0.477121	-2.01622
Subj20	Second	Pre	31.1	0.176091	-1.68333
Subj21	Second	Pre
Subj22	Second	Pre	111.8	0.431364	-1.38292
Subj23	Second	Pre	66.7622	0.653213	-1.82868
Subj24	Second	Pre
Subj1	Second	Post	39.6	-1	-0.402305
Subj2	Second	Post	37.8771	0.380211	-1.80183
Subj3	Second	Post	56.1	0.176091	-1.42713
Subj4	Second	Post	26.0281	-0.0457575	-1.5388
Subj5	Second	Post	151.82	0.380211	-1.19888
Subj6	Second	Post
Subj7	Second	Post	162.4	0.556303	-1.34572
Subj8	Second	Post	47.4575	0.568202	-1.8919
Subj9	Second	Post
Subj10	Second	Post	43.2	-0.0457575	-1.31876
Subj11	Second	Post	211.14	0.763428	-1.43886
Subj12	Second	Post	81.4	0.380211	-1.46959
Subj13	Second	Post	25.5767	0.30103	-1.89319
Subj14	Second	Post	27.6848	-0.221849	-1.33591
Subj15	Second	Post	39.112	0.39794	-1.80563
Subj16	Second	Post	128.2	-0.154902	-0.73721
Subj17	Second	Post	26.7	-0.221849	-1.35164
Subj18	Second	Post	141.1	0.431364	-1.28184
Subj19	Second	Post	42.13	0.414973	-1.79038
Subj20	Second	Post	241.1	0.322219	-0.940022
Subj21	Second	Post
Subj22	Second	Post	184.14	0.113943	-0.848795
Subj23	Second	Post	47.2	0.278754	-1.60481
Subj24	Second	Post
Subj1	Second	24h	13.3	0.342423	-2.21857
Subj2	Second	24h	24.7734	0.20412	-1.81013
Subj3	Second	24h	99.6	0.278754	-1.28049
Subj4	Second	24h	16.5112	0.113943	-1.89616
Subj5	Second	24h	40.953	0.491362	-1.87908
Subj6	Second	24h
Subj7	Second	24h	17.5	0.643453	-2.40041
Subj8	Second	24h	45.1752	0.69897	-2.04407
Subj9	Second	24h
Subj10	Second	24h	34.9	0.672098	-2.12927
Subj11	Second	24h	36.5	-0.154902	-1.28281
Subj12	Second	24h	17.7	0.380211	-2.13224
Subj13	Second	24h	30.2655	0.342423	-1.86148
Subj14	Second	24h	18.7505	0.672098	-2.39908
Subj15	Second	24h	22.6029	0.361728	-2.00756
Subj16	Second	24h	51.6	0.447158	-1.73451
Subj17	Second	24h	125.8	0	-0.900319
Subj18	Second	24h	0.3	0.462398	-3.98528
Subj19	Second	24h
Subj20	Second	24h	125.4	0.662758	-1.56446
Subj21	Second	24h
Subj22	Second	24h	38.1	0.176091	-1.59517
Subj23	Second	24h	17.4257	0.531479	-2.29029
Subj24	Second	24h
